# Supplementary material for: Vital Role of In-House 3D Lab to Create Unprecedented Solutions for Challenges in Spinal Surgery, Practical Guidelines and Clinical Case Series
Source: J Pers Med. 2022 Mar 4;12(3):395. doi: 10.3390/jpm12030395 (PMC8951204; doi:10.3390/jpm12030395)
Supplement: Supplementary file 1 [file jpm-12-00395-s001.zip]

Archive with 1 entries (1 files):
- jpm-1612982-supplementary.pdf
